# Supplementary material for: A Risk Model of Eight Immune-Related Genes Predicting Prognostic Response to Immune Therapies for Gastric Cancer
Source: Genes (Basel). 2022 Apr 20;13(5):720. doi: 10.3390/genes13050720 (PMC9141964; doi:10.3390/genes13050720)
Supplement: Supplementary file 1 [file genes-13-00720-s001.zip]

Archive with 1 entries (1 files):
- genes-1677878-supplementary.pdf
